# Supplementary material for: New cave-dwelling armored spiders (Araneae, Tetrablemmidae) from Southwest China
Source: Zookeys. 2014 Mar 13;(388):35–67. doi: 10.3897/zookeys.388.5735 (PMC3978915; doi:10.3897/zookeys.388.5735)
Supplement: XML Treatment for Sinamma [file zookeys.388.5735-treatment1.xml]

<!DOCTYPE tp:taxon-treatment
  PUBLIC "-//TaxonX//DTD Taxonomic Treatment Publishing DTD v0 20100105//EN" "tax-treatment-NSO.dtd">
<tp:taxon-treatment xmlns:tp="http://www.plazi.org/taxpub"><tp:treatment-meta><mixed-citation publication-type="journal"><person-group><name><surname>Lin</surname><given-names>Yucheng</given-names></name><name><surname>Li</surname><given-names>Shuqiang</given-names></name></person-group><article-title>New cave-dwelling armored spiders (Araneae, Tetrablemmidae) from Southwest China</article-title><source>Zookeys</source><day>13</day><month>3</month><year>2014</year><volume>2014</volume><issue>388</issue><fpage>35</fpage><lpage>67</lpage><pub-id pub-id-type="doi">10.3897/zookeys.388.5735</pub-id></mixed-citation></tp:treatment-meta><tp:nomenclature><tp:taxon-name>
                        <tp:taxon-name-part taxon-name-part-type="genus">Sinamma</tp:taxon-name-part>
                        <object-id xmlns:xlink="http://www.w3.org/1999/xlink" content-type="zoobank" xlink:type="simple">http://zoobank.org/01376E2E-D204-4B55-8597-BD18F5AF0223</object-id>
                        <object-id xmlns:xlink="http://www.w3.org/1999/xlink" xlink:type="simple">http://species-id.net/wiki/Sinamma</object-id>
                    </tp:taxon-name><tp:taxon-authority>Lin &amp; Li</tp:taxon-authority><tp:taxon-status xmlns:xlink="http://www.w3.org/1999/xlink" xlink:type="simple">gen. n.</tp:taxon-status></tp:nomenclature><tp:treatment-sec sec-type="Type species"><title>Type species.</title><p><italic><tp:taxon-name>Sinamma oxycera</tp:taxon-name></italic> sp. n. from cave of Guangxi, China.</p></tp:treatment-sec><tp:treatment-sec sec-type="Etymology"><title>Etymology.</title><p>The generic name derives from the Latin word “<italic>sina</italic>” and “-<italic>mma</italic>” as a suffix of the genus <italic><tp:taxon-name>Tetrablemma</tp:taxon-name></italic>. The gender is feminine, with <italic>sina</italic> meaning China.</p></tp:treatment-sec><tp:treatment-sec sec-type="Diagnosis"><title>Diagnosis.</title><p><italic><tp:taxon-name>Sinamma</tp:taxon-name></italic> gen. n. differs from all known genera of <tp:taxon-name>Tetrablemminae</tp:taxon-name> by the presence of a tubercle on the male carapace (<xref ref-type="fig" rid="F1">Figs 1G</xref>, <xref ref-type="fig" rid="F1">1E</xref>; <xref ref-type="bibr" rid="B7">Lin and Li 2010</xref>: 24, figs 19, 20) and sometimes in females (<xref ref-type="fig" rid="F1">Figs 1H</xref>, <xref ref-type="fig" rid="F1">1F</xref>; <xref ref-type="bibr" rid="B7">Lin and Li 2010</xref>: 25, figs 25, 26), the strongly modified male leg I (<xref ref-type="fig" rid="F2">Figs 2C–E</xref>; <xref ref-type="bibr" rid="B7">Lin and Li 2010</xref>: 24, fig. 22), and by the exceptionally narrow postepigastral scutum in the both sexes (<xref ref-type="fig" rid="F1">Figs 1B</xref>, <xref ref-type="fig" rid="F1">1D</xref>, <xref ref-type="fig" rid="F3">3A–C</xref>, <xref ref-type="fig" rid="F19">19B</xref>; <xref ref-type="bibr" rid="B7">Lin and Li 2010</xref>: 25, figs 27–28).</p></tp:treatment-sec><tp:treatment-sec sec-type="Description"><title>Description.</title><p>Small (1.2–1.6), six eyes compact in a group, male carapace usually with cephalic tubercle (present or absent in female). Male leg I robust, with tubercles at tibia and metatarsus. Cheliceral horn present (absent in female), much longer than in <italic><tp:taxon-name>Brignoliella</tp:taxon-name></italic> Shear, 1978 or <italic><tp:taxon-name>Shearella</tp:taxon-name></italic> Lehtinen, 1981, but shorter than in <italic><tp:taxon-name>Tetrablemma</tp:taxon-name></italic> O. P.-Cambridge, 1873 and <italic><tp:taxon-name>Gunasekara</tp:taxon-name></italic> Lehtinen, 1981. Abdomen oval, lateral scuta II–IV wide in both sexes.</p><p>Bulb long pyriform, embolus simple, needle-shaped; epigynal fold narrow; postepigastral scutum exceptionally narrow; central process absent, inner vulval plate well developed, vulval stem transverse.</p></tp:treatment-sec><tp:treatment-sec sec-type="Remarks"><title>Remarks.</title><p>The new genus <italic><tp:taxon-name>Sinamma</tp:taxon-name></italic> gen. n. contains two species and belongs to the subfamily <tp:taxon-name>Tetrablemminae</tp:taxon-name>. <italic><tp:taxon-name>Sinamma</tp:taxon-name></italic> gen. n. is similar to <italic><tp:taxon-name>Shearella</tp:taxon-name></italic> by the conical cheliceral horn and the pyriform bulb in the males, and is also similar to <italic><tp:taxon-name>Gunasekara</tp:taxon-name></italic> in having strongly modified leg I in the males. However, it can be distinguished from both <italic><tp:taxon-name>Shearella</tp:taxon-name></italic> and <italic><tp:taxon-name>Gunasekara</tp:taxon-name></italic> by the carapace having cephalic tubercle in male (sometimes in female also, e.g. <italic><tp:taxon-name>Sinamma oxycera</tp:taxon-name></italic> sp. n. and <italic><tp:taxon-name>Shearella sanya</tp:taxon-name></italic> Lin &amp; Li, 2010), the presence of a distinct inner vulval plate in the female, and by the exceptionally narrow postepigastral scutum. The only oriental genus, <italic><tp:taxon-name>Singalangia</tp:taxon-name></italic> Lehtinen, 1981, for which the male is not yet known, has entirely different ocular pattern and vulval structures compared with those of <italic><tp:taxon-name>Sinamma</tp:taxon-name></italic> gen. n. In summary, <italic><tp:taxon-name>Sinamma oxycera</tp:taxon-name></italic> sp. n. and <italic><tp:taxon-name>Shearella sanya</tp:taxon-name></italic> Lin &amp; Li share the following synapomorphies: an obvious cephalic tubercle, a strongly modified leg I in the male, and an exceptionally narrow postepigastral scutum in the female. These features distinguish them from other tetrablemmids. The new genus <italic><tp:taxon-name>Sinamma</tp:taxon-name></italic> is therefore proposed to accommodate these two oriental species, <italic><tp:taxon-name>Sinamma oxycera</tp:taxon-name></italic> sp. n. and <italic><tp:taxon-name>Sinamma sanya</tp:taxon-name></italic> (Lin &amp; Li, 2010), comb. n., previously considered in <italic><tp:taxon-name>Shearella</tp:taxon-name></italic>.</p></tp:treatment-sec><tp:treatment-sec sec-type="Composition"><title>Composition.</title><p><italic><tp:taxon-name>Sinamma oxycera</tp:taxon-name></italic> sp. n. and <italic><tp:taxon-name>Sinamma sanya</tp:taxon-name></italic> (Lin &amp; Li, 2010).</p></tp:treatment-sec><tp:treatment-sec sec-type="Distribution"><title>Distribution.</title><p>China (Guangxi, Hainan).</p><!--PageBreak--></tp:treatment-sec><tp:treatment-sec><!--Section generated to contain objects referenced in tp:taxon-treatment.--><fig id="F1" position="float" orientation="portrait"><label>Figure 1.</label><caption><p><italic><tp:taxon-name>Sinamma oxycera</tp:taxon-name></italic> gen. n. &amp; sp. n., male holotype (<bold>A–B, E, G</bold>) and female paratype (<bold>C–D, F, H</bold>). <bold>A–F</bold> Habitus <bold>G, H</bold> Prosoma. <bold>A, C</bold> dorsal view <bold>B, D</bold> ventral view <bold>E, F</bold> lateral view <bold>G, H</bold> anterior view.</p></caption><graphic xmlns:xlink="http://www.w3.org/1999/xlink" xlink:href="zookeys-388-035-g001.jpg" position="float" orientation="portrait" xlink:type="simple"/></fig><fig id="F2" position="float" orientation="portrait"><label>Figure 2.</label><caption><p><italic><tp:taxon-name>Sinamma oxycera</tp:taxon-name></italic> gen. n. &amp; sp. n., male holotype. <bold>A, B</bold> Left palp <bold>C</bold> Left leg I <bold>D</bold> Left tibia I <bold>E</bold> Left metatarsus I and tarsus I. <bold>A</bold> prolateral view <bold>B, C</bold> retrolateral view <bold>D, E</bold> anterior view.</p></caption><graphic xmlns:xlink="http://www.w3.org/1999/xlink" xlink:href="zookeys-388-035-g002.jpg" position="float" orientation="portrait" xlink:type="simple"/></fig><fig id="F3" position="float" orientation="portrait"><label>Figure 3.</label><caption><p><italic><tp:taxon-name>Sinamma oxycera</tp:taxon-name></italic> gen. n. &amp; sp. n., female paratype. <bold>A</bold> Opisthosoma <bold>B</bold> Genital area (untreated) <bold>C</bold> Cleared vulva (KOH-treated). <bold>A, B</bold> ventral view <bold>C</bold> dorsal view. Abbrs.: <bold>EF</bold> epigynal fold; <bold>EP</bold> epigynal pit; <bold>IVP</bold> inner vulval plate; <bold>LH</bold> lateral horn; <bold>PA</bold> preanal plate; <bold>POG</bold> postgenital plate; <bold>SR</bold> seminal receptaculum; <bold>VD</bold> vulval duct; <bold>VS</bold> vulval stem.</p></caption><graphic xmlns:xlink="http://www.w3.org/1999/xlink" xlink:href="zookeys-388-035-g003.jpg" position="float" orientation="portrait" xlink:type="simple"/></fig><fig id="F19" position="float" orientation="portrait"><label>Figure 19.</label><caption><p><italic><tp:taxon-name>Tetrablemma ziyaoensis</tp:taxon-name></italic> sp. n., female paratype (<bold>A</bold>) <italic><tp:taxon-name>Sinamma oxycera</tp:taxon-name></italic> gen. n. &amp; sp. n., female paratype (<bold>B</bold>). <bold>A, B</bold> Cleared vulva (KOH-treated), dorsal view. Abbrs.: <bold>CP</bold> central process; <bold>DP</bold> dorsal plate; <bold>EP</bold> epigynal pit; <bold>IVP</bold> inner vulval plate; <bold>LH</bold> lateral horn; <bold>PA</bold> preanal plate; <bold>PEG</bold> perigenital plate; <bold>POG</bold> postgenital plate; <bold>SR</bold> seminal receptaculum; <bold>VD</bold> vulval duct; <bold>VS</bold> vulval stem.</p></caption><graphic xmlns:xlink="http://www.w3.org/1999/xlink" xlink:href="zookeys-388-035-g019.jpg" position="float" orientation="portrait" xlink:type="simple"/></fig></tp:treatment-sec><ref-list><ref id="B7"><mixed-citation xmlns:xlink="http://www.w3.org/1999/xlink" xlink:type="simple"><person-group><name name-style="western"><surname>Lin</surname><given-names>Y</given-names></name><name name-style="western"><surname>Li</surname><given-names>S</given-names></name></person-group> (<year>2010</year>) <article-title>New armored spiders of the family Tetrablemmidae from China.</article-title><source>Zootaxa</source><volume>2440</volume>: <fpage>18</fpage>-<lpage>32</lpage>.</mixed-citation></ref></ref-list></tp:taxon-treatment>
