# Supplementary material for: New cave-dwelling armored spiders (Araneae, Tetrablemmidae) from Southwest China
Source: Zookeys. 2014 Mar 13;(388):35–67. doi: 10.3897/zookeys.388.5735 (PMC3978915; doi:10.3897/zookeys.388.5735)
Supplement: XML Treatment for Sinamma oxycera [file zookeys.388.5735-treatment2.xml]

<!DOCTYPE tp:taxon-treatment
  PUBLIC "-//TaxonX//DTD Taxonomic Treatment Publishing DTD v0 20100105//EN" "tax-treatment-NSO.dtd">
<tp:taxon-treatment xmlns:tp="http://www.plazi.org/taxpub"><tp:treatment-meta><mixed-citation publication-type="journal"><person-group><name><surname>Lin</surname><given-names>Yucheng</given-names></name><name><surname>Li</surname><given-names>Shuqiang</given-names></name></person-group><article-title>New cave-dwelling armored spiders (Araneae, Tetrablemmidae) from Southwest China</article-title><source>Zookeys</source><day>13</day><month>3</month><year>2014</year><volume>2014</volume><issue>388</issue><fpage>35</fpage><lpage>67</lpage><pub-id pub-id-type="doi">10.3897/zookeys.388.5735</pub-id></mixed-citation></tp:treatment-meta><tp:nomenclature><tp:taxon-name>
                        <tp:taxon-name-part taxon-name-part-type="genus">Sinamma</tp:taxon-name-part>
                        <tp:taxon-name-part taxon-name-part-type="species">oxycera</tp:taxon-name-part>
                        <object-id xmlns:xlink="http://www.w3.org/1999/xlink" content-type="zoobank" xlink:type="simple">http://zoobank.org/104113CB-D708-415B-BD6F-1BBE847F6AFA</object-id>
                        <object-id xmlns:xlink="http://www.w3.org/1999/xlink" xlink:type="simple">http://species-id.net/wiki/Sinamma_oxycera</object-id>
                    </tp:taxon-name><tp:taxon-status xmlns:xlink="http://www.w3.org/1999/xlink" xlink:type="simple">sp. n.</tp:taxon-status><xref ref-type="fig" rid="F1">Figs 1</xref><xref ref-type="fig" rid="F2">–</xref><xref ref-type="fig" rid="F3">3</xref><xref ref-type="fig" rid="F16">, 16A–B</xref><xref ref-type="fig" rid="F19">, 19B</xref><xref ref-type="fig" rid="F22">, 22</xref></tp:nomenclature><tp:treatment-sec sec-type="Material"><title>Material.</title><p>Holotype ♂ and paratypes 2♀ (IZCAS), CHINA, Guangxi: Chongzuo City, Longzhou County, Shanglong Town, Xinlian Village, Gengyitun, Longmolai Cave, <named-content xmlns:xlink="http://www.w3.org/1999/xlink" content-type="dwc:verbatimCoordinates" xlink:type="simple">22°29.809'N, 106°54.103'E</named-content>, elevation ca. 224 m, 24 July 2011, Xiaoxiao Wang leg.</p></tp:treatment-sec><tp:treatment-sec sec-type="Etymology"><title>Etymology.</title><p>The specific name derives from the Greek word “<italic>oxycerus</italic>” = sharp horn, and refers to the sharp cephalic tubercle in the male; noun.</p></tp:treatment-sec><tp:treatment-sec sec-type="Diagnosis"><title>Diagnosis.</title><p>Males of <italic><tp:taxon-name>Sinamma oxycera</tp:taxon-name></italic> sp. n. can be distinguished from <italic><tp:taxon-name>Sinamma sanya</tp:taxon-name></italic> (see <xref ref-type="bibr" rid="B7">Lin and Li 2010</xref>: 23, figs 19–28) by a long cephalic tubercle (<xref ref-type="fig" rid="F1">Figs 1G, E</xref>), the strongly modified leg I (<xref ref-type="fig" rid="F2">Figs 2C–E</xref>), and the long pyriform palpal bulb (<xref ref-type="fig" rid="F2">Figs 2A–B</xref>). Females can be recognized by a pair of cephalic tubercles (<xref ref-type="fig" rid="F1">Fig. 1H</xref>), a wide, translucent vulval dorsal plate (<xref ref-type="fig" rid="F19">Fig. 19B</xref>), a straight, long, inner vulval plate (<xref ref-type="fig" rid="F3">Figs 3C</xref>, <xref ref-type="fig" rid="F19">19B</xref>), and the anteriorly wrinkled preanal scutum (<xref ref-type="fig" rid="F3">Figs 3B</xref>, <xref ref-type="fig" rid="F19">19B</xref>).</p></tp:treatment-sec><tp:treatment-sec sec-type="Description"><title>Description.</title><p><bold>Male</bold> (holotype). Coloration: body reddish-brown; legs yellowish-brown. Measurements: total length 1.48; carapace 0.68 long, 0.57 wide, 0.57 high; abdomen 0.95 long, 0.71 wide, 0.69 high; clypeus 0.48 high; sternum 0.41 long, 0.41 wide. Length of legs: I 1.89 (0.62, 0.20, 0.42, 0.33, 0.33); II 1.79 (0.57, 0.18, 0.41, 0.30, 0.32); III 1.61 (0.47, 0.16, 0.37, 0.29, 0.32); IV 2.15 (0.66, 0.18, 0.55, 0.40, 0.36).</p><p>Carapace (<xref ref-type="fig" rid="F1">Figs 1A, E, G</xref>) finely reticulated, margin rugose; ocular area raised, cephalic tubercle long, sharp (<xref ref-type="fig" rid="F1">Figs 1G, E</xref>); clypeus very high, anterior margin rounded (<xref ref-type="fig" rid="F1">Figs 1A, G</xref>); clypeal area slightly convex; cheliceral horn long, basally wide, distally crooked (<xref ref-type="fig" rid="F1">Figs 1G, E</xref>); sternum with sparse setae, margins rugose (<xref ref-type="fig" rid="F1">Fig. 1B</xref>). Legs: femur I swollen (<xref ref-type="fig" rid="F2">Fig. 2C</xref>); tibiae I–III with 3 trichobothria, tibia IV with 4 trichobothria, and metatarsi I-IV with a thichobothrium; tibia I medially wide, with two small lateral tubercles; metatarsus I with a proximal and a distal tubercle (<xref ref-type="fig" rid="F2">Figs 2C–E</xref>).</p><p>Abdomen (<xref ref-type="fig" rid="F1">Figs 1A–B, E</xref>) dorsal scutum oval, finely granulated; ventral scutum reticulated, margin striated; lateral scutum I short; postepigastral scutum exceptionally narrow, subequal in width to preanal scutum (<xref ref-type="fig" rid="F1">Fig. 1B</xref>).</p><fig id="F1" position="float" orientation="portrait"><label>Figure 1.</label><caption><p><italic><tp:taxon-name>Sinamma oxycera</tp:taxon-name></italic> gen. n. &amp; sp. n., male holotype (<bold>A–B, E, G</bold>) and female paratype (<bold>C–D, F, H</bold>). <bold>A–F</bold> Habitus <bold>G, H</bold> Prosoma. <bold>A, C</bold> dorsal view <bold>B, D</bold> ventral view <bold>E, F</bold> lateral view <bold>G, H</bold> anterior view.</p></caption><graphic xmlns:xlink="http://www.w3.org/1999/xlink" xlink:href="zookeys-388-035-g001.jpg" position="float" orientation="portrait" xlink:type="simple"/></fig><p>Palp (<xref ref-type="fig" rid="F2">Figs 2A–B</xref>, <xref ref-type="fig" rid="F16">16A–B</xref>): femur slightly swollen, ventrally granulated; patella approximately 1/2 femur in length; tibia smooth, swollen; bulb long, pyriform, smooth; embolus long, curved slightly, strongly sclerotized; sperm duct extending, visible through the bulbal integument.</p><fig id="F2" position="float" orientation="portrait"><label>Figure 2.</label><caption><p><italic><tp:taxon-name>Sinamma oxycera</tp:taxon-name></italic> gen. n. &amp; sp. n., male holotype. <bold>A, B</bold> Left palp <bold>C</bold> Left leg I <bold>D</bold> Left tibia I <bold>E</bold> Left metatarsus I and tarsus I. <bold>A</bold> prolateral view <bold>B, C</bold> retrolateral view <bold>D, E</bold> anterior view.</p></caption><graphic xmlns:xlink="http://www.w3.org/1999/xlink" xlink:href="zookeys-388-035-g002.jpg" position="float" orientation="portrait" xlink:type="simple"/></fig><p><bold>Female</bold> (paratype). Coloration: same as in male.</p><p>Measurements: total length 1.59; carapace 0.68 long, 0.53 wide, 0.41 high; abdomen 1.02 long, 0.84 wide, 0.88 high; clypeus 0.23 high; sternum 0.40 long, 0.39 wide. Length of legs: I 1.89 (0.61, 0.18, 0.46, 0.31, 0.34); II 1.73 (0.55, 0.16, 0.41, 0.29, 0.32); III 1.61 (0.46, 0.15, 0.39, 0.29, 0.31); IV 2.13 (0.64, 0.17, 0.55, 0.39, 0.37).</p><p>Carapace (<xref ref-type="fig" rid="F1">Figs 1C, H and F</xref>) with a pair of cephalic tubercles; cephalic part slightly elevated, clypeus lower than in male; cheliceral horn absent. Legs as in male, except for leg I undecorated.</p><!--PageBreak--><!--PageBreak--><!--PageBreak--><!--PageBreak--><p>Abdomen (<xref ref-type="fig" rid="F1">Figs 1C–D, F</xref>; <xref ref-type="fig" rid="F3">3A</xref>): lateral scutum I anteriorly extending beyond the anterior rim of operculum; preanal scutum anteriorly rugose, covered with sparse serrated setae.</p><fig id="F3" position="float" orientation="portrait"><label>Figure 3.</label><caption><p><italic><tp:taxon-name>Sinamma oxycera</tp:taxon-name></italic> gen. n. &amp; sp. n., female paratype. <bold>A</bold> Opisthosoma <bold>B</bold> Genital area (untreated) <bold>C</bold> Cleared vulva (KOH-treated). <bold>A, B</bold> ventral view <bold>C</bold> dorsal view. Abbrs.: <bold>EF</bold> epigynal fold; <bold>EP</bold> epigynal pit; <bold>IVP</bold> inner vulval plate; <bold>LH</bold> lateral horn; <bold>PA</bold> preanal plate; <bold>POG</bold> postgenital plate; <bold>SR</bold> seminal receptaculum; <bold>VD</bold> vulval duct; <bold>VS</bold> vulval stem.</p></caption><graphic xmlns:xlink="http://www.w3.org/1999/xlink" xlink:href="zookeys-388-035-g003.jpg" position="float" orientation="portrait" xlink:type="simple"/></fig><p>Genitalia (<xref ref-type="fig" rid="F3">Figs 3B–C</xref>; <xref ref-type="fig" rid="F19">19B</xref>): vulval stem transverse, sclerotized; lateral horns robust, supporting the base of vulval ducts; vulval duct narrow, weakly sclerotized; spermathecae translucent, rugose, membranous; vulval dorsal plate wide, fused to lateral horn and base of vulval ducts; inner vulval plate finger-shaped, sclerotized, basally wide; central process absent.</p></tp:treatment-sec><tp:treatment-sec sec-type="Distribution"><title>Distribution.</title><p>Known only from the type locality (<xref ref-type="fig" rid="F22">Fig. 22</xref>).</p></tp:treatment-sec><tp:treatment-sec><!--Section generated to contain objects referenced in tp:taxon-treatment.--><fig id="F16" position="float" orientation="portrait"><label>Figure 16.</label><caption><p><italic><tp:taxon-name>Sinamma oxycera</tp:taxon-name></italic> gen. n. &amp; sp. n., male holotype (<bold>A, B</bold>) <italic><tp:taxon-name>Singaporemma banxiaoensis</tp:taxon-name></italic> sp. n., male holotype (<bold>C, D</bold>). <bold>A, C</bold> Left palp <bold>B, D</bold> Bulb and spermic duct (lactic acid-treated). <bold>A, C–D</bold> prolateral view <bold>B</bold> anterior view.</p></caption><graphic xmlns:xlink="http://www.w3.org/1999/xlink" xlink:href="zookeys-388-035-g016.jpg" position="float" orientation="portrait" xlink:type="simple"/></fig><fig id="F19" position="float" orientation="portrait"><label>Figure 19.</label><caption><p><italic><tp:taxon-name>Tetrablemma ziyaoensis</tp:taxon-name></italic> sp. n., female paratype (<bold>A</bold>) <italic><tp:taxon-name>Sinamma oxycera</tp:taxon-name></italic> gen. n. &amp; sp. n., female paratype (<bold>B</bold>). <bold>A, B</bold> Cleared vulva (KOH-treated), dorsal view. Abbrs.: <bold>CP</bold> central process; <bold>DP</bold> dorsal plate; <bold>EP</bold> epigynal pit; <bold>IVP</bold> inner vulval plate; <bold>LH</bold> lateral horn; <bold>PA</bold> preanal plate; <bold>PEG</bold> perigenital plate; <bold>POG</bold> postgenital plate; <bold>SR</bold> seminal receptaculum; <bold>VD</bold> vulval duct; <bold>VS</bold> vulval stem.</p></caption><graphic xmlns:xlink="http://www.w3.org/1999/xlink" xlink:href="zookeys-388-035-g019.jpg" position="float" orientation="portrait" xlink:type="simple"/></fig><fig id="F22" position="float" orientation="portrait"><label>Figure 22.</label><caption><p>Distribution records of five new tetrablemmid species from China. <bold>1</bold> <italic><tp:taxon-name>Singaporemma banxiaoensis</tp:taxon-name></italic> sp. n. <bold>2</bold> <italic><tp:taxon-name>Singaporemma wulongensis</tp:taxon-name></italic> sp. n. <bold>3</bold> <italic><tp:taxon-name>Sinamma oxycera</tp:taxon-name></italic> gen. n. &amp; sp. n. <bold>4</bold> <italic><tp:taxon-name>Tetrablemma menglaensis</tp:taxon-name></italic> sp. n. <bold>5</bold> <italic><tp:taxon-name>Tetrablemma ziyaoensis</tp:taxon-name></italic> sp. n.</p></caption><graphic xmlns:xlink="http://www.w3.org/1999/xlink" xlink:href="zookeys-388-035-g022.jpg" position="float" orientation="portrait" xlink:type="simple"/></fig></tp:treatment-sec><ref-list><ref id="B7"><mixed-citation xmlns:xlink="http://www.w3.org/1999/xlink" xlink:type="simple"><person-group><name name-style="western"><surname>Lin</surname><given-names>Y</given-names></name><name name-style="western"><surname>Li</surname><given-names>S</given-names></name></person-group> (<year>2010</year>) <article-title>New armored spiders of the family Tetrablemmidae from China.</article-title><source>Zootaxa</source><volume>2440</volume>: <fpage>18</fpage>-<lpage>32</lpage>.</mixed-citation></ref></ref-list></tp:taxon-treatment>
