# Supplementary material for: New cave-dwelling armored spiders (Araneae, Tetrablemmidae) from Southwest China
Source: Zookeys. 2014 Mar 13;(388):35–67. doi: 10.3897/zookeys.388.5735 (PMC3978915; doi:10.3897/zookeys.388.5735)
Supplement: XML Treatment for Singaporemma [file zookeys.388.5735-treatment3.xml]

<!DOCTYPE tp:taxon-treatment
  PUBLIC "-//TaxonX//DTD Taxonomic Treatment Publishing DTD v0 20100105//EN" "tax-treatment-NSO.dtd">
<tp:taxon-treatment xmlns:tp="http://www.plazi.org/taxpub"><tp:treatment-meta><mixed-citation publication-type="journal"><person-group><name><surname>Lin</surname><given-names>Yucheng</given-names></name><name><surname>Li</surname><given-names>Shuqiang</given-names></name></person-group><article-title>New cave-dwelling armored spiders (Araneae, Tetrablemmidae) from Southwest China</article-title><source>Zookeys</source><day>13</day><month>3</month><year>2014</year><volume>2014</volume><issue>388</issue><fpage>35</fpage><lpage>67</lpage><pub-id pub-id-type="doi">10.3897/zookeys.388.5735</pub-id></mixed-citation></tp:treatment-meta><tp:nomenclature><tp:taxon-name>
                        <tp:taxon-name-part taxon-name-part-type="genus">Singaporemma</tp:taxon-name-part>
                        <object-id xmlns:xlink="http://www.w3.org/1999/xlink" xlink:type="simple">http://species-id.net/wiki/Singaporemma</object-id>
                    </tp:taxon-name><tp:taxon-authority>Shear, 1978</tp:taxon-authority></tp:nomenclature><tp:treatment-sec sec-type="Type species"><title>Type species.</title><p><italic><tp:taxon-name>Singaporemma singularis</tp:taxon-name></italic> Shear, 1978 from Singapore.</p></tp:treatment-sec><tp:treatment-sec sec-type="Diagnosis"><title>Diagnosis.</title><p>Distinguished from other tetrablemmids by the swollen palpal tibia, the egg-shaped bulb, the originating position of embolus in male, and by the oval epigynal pit, the central process larger than inner vulval plate in female.</p></tp:treatment-sec><tp:treatment-sec sec-type="Distribution"><title>Distribution.</title><p>Four species are known from China, Singapore and Vietnam before the current study.</p></tp:treatment-sec></tp:taxon-treatment>
