# Supplementary material for: New cave-dwelling armored spiders (Araneae, Tetrablemmidae) from Southwest China
Source: Zookeys. 2014 Mar 13;(388):35–67. doi: 10.3897/zookeys.388.5735 (PMC3978915; doi:10.3897/zookeys.388.5735)
Supplement: XML Treatment for Singaporemma banxiaoensis [file zookeys.388.5735-treatment4.xml]

<!DOCTYPE tp:taxon-treatment
  PUBLIC "-//TaxonX//DTD Taxonomic Treatment Publishing DTD v0 20100105//EN" "tax-treatment-NSO.dtd">
<tp:taxon-treatment xmlns:tp="http://www.plazi.org/taxpub"><tp:treatment-meta><mixed-citation publication-type="journal"><person-group><name><surname>Lin</surname><given-names>Yucheng</given-names></name><name><surname>Li</surname><given-names>Shuqiang</given-names></name></person-group><article-title>New cave-dwelling armored spiders (Araneae, Tetrablemmidae) from Southwest China</article-title><source>Zookeys</source><day>13</day><month>3</month><year>2014</year><volume>2014</volume><issue>388</issue><fpage>35</fpage><lpage>67</lpage><pub-id pub-id-type="doi">10.3897/zookeys.388.5735</pub-id></mixed-citation></tp:treatment-meta><tp:nomenclature><tp:taxon-name>
                        <tp:taxon-name-part taxon-name-part-type="genus">Singaporemma</tp:taxon-name-part>
                        <tp:taxon-name-part taxon-name-part-type="species">banxiaoensis</tp:taxon-name-part>
                        <object-id xmlns:xlink="http://www.w3.org/1999/xlink" content-type="zoobank" xlink:type="simple">http://zoobank.org/EB434E0D-E8B9-4D2D-879A-C8C39DB4AF70</object-id>
                        <object-id xmlns:xlink="http://www.w3.org/1999/xlink" xlink:type="simple">http://species-id.net/wiki/Singaporemma_banxiaoensis</object-id>
                    </tp:taxon-name><tp:taxon-status xmlns:xlink="http://www.w3.org/1999/xlink" xlink:type="simple">sp. n.</tp:taxon-status><xref ref-type="fig" rid="F4">Figs 4</xref><xref ref-type="fig" rid="F5">–</xref><xref ref-type="fig" rid="F6">6</xref><xref ref-type="fig" rid="F16">, 16C–D</xref><xref ref-type="fig" rid="F20">, 20A</xref><xref ref-type="fig" rid="F22">, 22</xref></tp:nomenclature><tp:treatment-sec sec-type="Material"><title>Material.</title><p>Holotype ♂, paratypes 5♂ and 10♀ (IZCAS), CHINA, Guangxi: Pingxiang City, Xiashi Town, Xinming Village, Banxiaotun, Banxiao Cave, <named-content xmlns:xlink="http://www.w3.org/1999/xlink" content-type="dwc:verbatimCoordinates" xlink:type="simple">22°5.542'N, 106°52.148'E</named-content>, elevation ca. 175 m, 26 July 2011, Xiaoxiao Wang leg.</p></tp:treatment-sec><tp:treatment-sec sec-type="Etymology"><title>Etymology.</title><p>The specific name refers to the type locality; adjective.</p></tp:treatment-sec><tp:treatment-sec sec-type="Diagnosis"><title>Diagnosis.</title><p>This new species is similar to <italic><tp:taxon-name>Singaporemma halongense</tp:taxon-name></italic> Lehtinen, 1981 (see <xref ref-type="bibr" rid="B5">Lehtinen 1981</xref>: 31, figs. 43, 49, 54, 58, 62), but can be distinguished by the white vestigial eyespots in both sexes (<xref ref-type="fig" rid="F4">Figs 4A, C, G–H</xref>), the shape of bulb and psembolus in the male (<xref ref-type="fig" rid="F5">Figs 5A–D</xref>, <xref ref-type="fig" rid="F16">16C–D</xref>), the inverted triangular inner vulval plate and the wide, robust central process (<xref ref-type="fig" rid="F6">Figs 6C</xref>, <xref ref-type="fig" rid="F20">20A</xref>), and the presence of a rhombic vulval dorsal plate (<xref ref-type="fig" rid="F6">Figs 6C</xref>, <xref ref-type="fig" rid="F20">20A</xref>) in the female.</p></tp:treatment-sec><tp:treatment-sec sec-type="Description"><title>Description.</title><p><bold>Male</bold> (holotype). Coloration: body brownish-yellow; legs yellowish-orange.</p><p>Measurements: total length 1.02; carapace 0.45 long, 0.36 wide, 0.21 high; abdomen 0.64 long, 0.55 wide, 0.55 high; clypeus 0.16 high; sternum 0.28 long, 0.29 wide. Length of legs: I 1.15 (0.38, 0.12, 0.27, 0.20, 0.20); II 1.13 (0.36, 0.11, 0.27, 0.20, 0.20); III 1.04 (0.30, 0.11, 0.23, 0.20, 0.20); IV 1.35 (0.43, 0.12, 0.34, 0.23, 0.23).</p><p>Carapace (<xref ref-type="fig" rid="F4">Figs 4A–B, G, E</xref>) reticulated, margin rugose; eyes white, vestigial; clypeus sloping forward, marginally rounded; cephalic part flat; sternum finely re<!--PageBreak--><!--PageBreak--><!--PageBreak--><!--PageBreak-->ticulated, margin rugose, with sparse setae. Legs: cuticle striated; all tibiae with 2 trichobothria, and one on metatarsi I–IV.</p><fig id="F4" position="float" orientation="portrait"><label>Figure 4.</label><caption><p><italic><tp:taxon-name>Singaporemma banxiaoensis</tp:taxon-name></italic> sp. n., male holotype (<bold>A–B, E, G</bold>) and female paratype (<bold>C–D, F, H</bold>). <bold>A–F</bold> Habitus <bold>G, H</bold> Prosoma. <bold>A, C</bold> dorsal view <bold>B, D</bold> ventral view <bold>E, F</bold> lateral view <bold>G, H</bold> anterior view.</p></caption><graphic xmlns:xlink="http://www.w3.org/1999/xlink" xlink:href="zookeys-388-035-g004.jpg" position="float" orientation="portrait" xlink:type="simple"/></fig><p>Abdomen (<xref ref-type="fig" rid="F4">Figs 4A–B, E</xref>): dorsal scutum oval, finely reticulated, covered with sparse setae; ventral scutum reticulated; perigenital scutum present; postepigastral scutum slightly recurved; preanal scutum rectangular.</p><p>Palp (<xref ref-type="fig" rid="F5">Figs 5A–D</xref>; <xref ref-type="fig" rid="F16">16C, D</xref>): femoral cuticle sculptured and granulated, approximate 3 times patella in length; tibia strongly swollen, approx. 2.2 times femur in width (<xref ref-type="fig" rid="F5">Figs 5A, B</xref>); cymbium posteriorly narrow and anteriorly wide (<xref ref-type="fig" rid="F5">Fig. 5C</xref>); bulb egg-shaped, its surface with irregular lines (<xref ref-type="fig" rid="F5">Fig. 5C</xref>); embolus long, proximally straight but distally flexible (<xref ref-type="fig" rid="F16">Figs 16C–D</xref>).</p><fig id="F5" position="float" orientation="portrait"><label>Figure 5.</label><caption><p><italic><tp:taxon-name>Singaporemma banxiaoensis</tp:taxon-name></italic> sp. n., male holotype. <bold>A, B</bold> Left palp <bold>C</bold> Bulb <bold>D</bold> Embolus. <bold>A, C–D</bold> prolateral view <bold>B</bold> retrolateral view.</p></caption><graphic xmlns:xlink="http://www.w3.org/1999/xlink" xlink:href="zookeys-388-035-g005.jpg" position="float" orientation="portrait" xlink:type="simple"/></fig><p><bold>Female</bold> (paratype). Coloration: same as in male.</p><p>Measurements: total length 1.11; carapace 0.47 long, 0.38 wide, 0.22 high; abdomen 0.68 long, 0.64 wide, 0.64 high; clypeus 0.14 high; sternum 0.29 long, 0.29 wide. Lengths of legs: I 1.22 (0.41, 0.13, 0.28, 0.20, 0.21); II 1.15 (0.38, 0.12, 0.27, 0.20, 0.20); III 1.06 (0.32, 0.12, 0.24, 0.20, 0.19); IV 1.41 (0.45, 0.13, 0.36, 0.25, 0.23).</p><p>Carapace (<xref ref-type="fig" rid="F4">Figs 4C–D, H and F</xref>) as in male; clypeus slightly lower than in male. Legs: the chaetotaxy as in male.</p><p>Abdomen (<xref ref-type="fig" rid="F4">Figs 4C–D, F</xref>; <xref ref-type="fig" rid="F6">6A</xref>): dorsal scutum reticulated, covered with sparse setae; lateral scutum I anteriorly short, not extending beyond posterior rim of operculum; operculum centrally smooth, laterally rugose; postepigastral scutum slightly curved, medially narrow and laterally wide; perigenital plates long; preanal scutum reticulated, rectangular, with sparse serrated setae.</p><fig id="F6" position="float" orientation="portrait"><label>Figure 6.</label><caption><p><italic><tp:taxon-name>Singaporemma banxiaoensis</tp:taxon-name></italic> sp. n., female paratype. <bold>A</bold> Opisthosoma <bold>B</bold> Genital area (untreated) <bold>C</bold> Cleared vulva (KOH-treated). <bold>A, B</bold> ventral view <bold>C</bold> dorsal view. Abbrs.: <bold>CP</bold> central process; <bold>EP</bold> epigynal pit; <bold>IVP</bold> inner vulval plate; <bold>LH</bold> lateral horn; <bold>PA</bold> preanal plate; <bold>POG</bold> postgenital plate; <bold>SR</bold> seminal receptaculum; <bold>VD</bold> vulval duct; <bold>VS</bold> vulval stem.</p></caption><graphic xmlns:xlink="http://www.w3.org/1999/xlink" xlink:href="zookeys-388-035-g006.jpg" position="float" orientation="portrait" xlink:type="simple"/></fig><p>Genitalia (<xref ref-type="fig" rid="F6">Figs 6C</xref>; <xref ref-type="fig" rid="F20">20A</xref>): epigynal pit distinct, oval; vulval posterior margin strongly sclerotized (<xref ref-type="fig" rid="F6">Fig. 6B</xref>); vulval dorsal plate rhombic, fused to vulval posterior margin (<xref ref-type="fig" rid="F6">Figs 6C</xref>; <xref ref-type="fig" rid="F20">20A</xref>); vulval stem triangular (<xref ref-type="fig" rid="F20">Fig. 20A</xref>); vulval ducts proximally narrow, distally wide; lateral horns and vulval ducts forming a “V”-shape; spermathecae rugose, translucent, and membranous; inner vulval plate inverted triangle, distinctly sclerotized, wider than central process (<xref ref-type="fig" rid="F6">Figs 6C</xref>; <xref ref-type="fig" rid="F20">20A</xref>); central process contracted basally, medially wide (<xref ref-type="fig" rid="F20">Fig. 20A</xref>).</p></tp:treatment-sec><tp:treatment-sec sec-type="Variation"><title>Variation.</title><p>Total length from 1.00 to 1.07 in males (n = 6) and from 1.05 to 1.14 in females (n = 10).</p></tp:treatment-sec><tp:treatment-sec sec-type="Distribution"><title>Distribution.</title><p>Known only from the type locality (<xref ref-type="fig" rid="F22">Fig. 22</xref>).</p></tp:treatment-sec><tp:treatment-sec><!--Section generated to contain objects referenced in tp:taxon-treatment.--><fig id="F16" position="float" orientation="portrait"><label>Figure 16.</label><caption><p><italic><tp:taxon-name>Sinamma oxycera</tp:taxon-name></italic> gen. n. &amp; sp. n., male holotype (<bold>A, B</bold>) <italic><tp:taxon-name>Singaporemma banxiaoensis</tp:taxon-name></italic> sp. n., male holotype (<bold>C, D</bold>). <bold>A, C</bold> Left palp <bold>B, D</bold> Bulb and spermic duct (lactic acid-treated). <bold>A, C–D</bold> prolateral view <bold>B</bold> anterior view.</p></caption><graphic xmlns:xlink="http://www.w3.org/1999/xlink" xlink:href="zookeys-388-035-g016.jpg" position="float" orientation="portrait" xlink:type="simple"/></fig><fig id="F20" position="float" orientation="portrait"><label>Figure 20.</label><caption><p><italic><tp:taxon-name>Singaporemma banxiaoensis</tp:taxon-name></italic> sp. n., female paratype (<bold>A</bold>) <italic><tp:taxon-name>Singaporemma wulongensis</tp:taxon-name></italic> sp. n., female paratype (<bold>B</bold>). <bold>A, B</bold> Cleared vulva (KOH-treated), dorsal view. Abbrs.: <bold>CP</bold> central process; <bold>DP</bold> dorsal plate; <bold>EP</bold> epigynal pit; <bold>IVP</bold> inner vulval plate; <bold>LH</bold> lateral horn; <bold>PA</bold> preanal plate; <bold>POG</bold> postgenital plate; <bold>SR</bold> seminal receptaculum; <bold>VD</bold> vulval duct; <bold>VS</bold> vulval stem.</p></caption><graphic xmlns:xlink="http://www.w3.org/1999/xlink" xlink:href="zookeys-388-035-g020.jpg" position="float" orientation="portrait" xlink:type="simple"/></fig><fig id="F22" position="float" orientation="portrait"><label>Figure 22.</label><caption><p>Distribution records of five new tetrablemmid species from China. <bold>1</bold> <italic><tp:taxon-name>Singaporemma banxiaoensis</tp:taxon-name></italic> sp. n. <bold>2</bold> <italic><tp:taxon-name>Singaporemma wulongensis</tp:taxon-name></italic> sp. n. <bold>3</bold> <italic><tp:taxon-name>Sinamma oxycera</tp:taxon-name></italic> gen. n. &amp; sp. n. <bold>4</bold> <italic><tp:taxon-name>Tetrablemma menglaensis</tp:taxon-name></italic> sp. n. <bold>5</bold> <italic><tp:taxon-name>Tetrablemma ziyaoensis</tp:taxon-name></italic> sp. n.</p></caption><graphic xmlns:xlink="http://www.w3.org/1999/xlink" xlink:href="zookeys-388-035-g022.jpg" position="float" orientation="portrait" xlink:type="simple"/></fig></tp:treatment-sec><ref-list><ref id="B5"><mixed-citation xmlns:xlink="http://www.w3.org/1999/xlink" xlink:type="simple"><person-group><name name-style="western"><surname>Lehtinen</surname><given-names>PT</given-names></name></person-group> (<year>1981</year>) <article-title>Spiders of the Oriental-Australian region. III. Tetrablemmidae, with a world revision.</article-title><source>Acta Zoologica Fennica</source><volume>162</volume>: <fpage>1</fpage>-<lpage>151</lpage>.</mixed-citation></ref></ref-list></tp:taxon-treatment>
