# Supplementary material for: New cave-dwelling armored spiders (Araneae, Tetrablemmidae) from Southwest China
Source: Zookeys. 2014 Mar 13;(388):35–67. doi: 10.3897/zookeys.388.5735 (PMC3978915; doi:10.3897/zookeys.388.5735)
Supplement: XML Treatment for Singaporemma wulongensis [file zookeys.388.5735-treatment5.xml]

<!DOCTYPE tp:taxon-treatment
  PUBLIC "-//TaxonX//DTD Taxonomic Treatment Publishing DTD v0 20100105//EN" "tax-treatment-NSO.dtd">
<tp:taxon-treatment xmlns:tp="http://www.plazi.org/taxpub"><tp:treatment-meta><mixed-citation publication-type="journal"><person-group><name><surname>Lin</surname><given-names>Yucheng</given-names></name><name><surname>Li</surname><given-names>Shuqiang</given-names></name></person-group><article-title>New cave-dwelling armored spiders (Araneae, Tetrablemmidae) from Southwest China</article-title><source>Zookeys</source><day>13</day><month>3</month><year>2014</year><volume>2014</volume><issue>388</issue><fpage>35</fpage><lpage>67</lpage><pub-id pub-id-type="doi">10.3897/zookeys.388.5735</pub-id></mixed-citation></tp:treatment-meta><tp:nomenclature><tp:taxon-name>
                        <tp:taxon-name-part taxon-name-part-type="genus">Singaporemma</tp:taxon-name-part>
                        <tp:taxon-name-part taxon-name-part-type="species">wulongensis</tp:taxon-name-part>
                        <object-id xmlns:xlink="http://www.w3.org/1999/xlink" content-type="zoobank" xlink:type="simple">http://zoobank.org/6FF00E16-1A9B-4497-BFC7-317B0B9A403A</object-id>
                        <object-id xmlns:xlink="http://www.w3.org/1999/xlink" xlink:type="simple">http://species-id.net/wiki/Singaporemma_wulongensis</object-id>
                    </tp:taxon-name><tp:taxon-status xmlns:xlink="http://www.w3.org/1999/xlink" xlink:type="simple">sp. n.</tp:taxon-status><xref ref-type="fig" rid="F7">Figs 7</xref><xref ref-type="fig" rid="F8">–</xref><xref ref-type="fig" rid="F9">9</xref><xref ref-type="fig" rid="F17">, 17</xref><xref ref-type="fig" rid="F20">, 20B</xref><xref ref-type="fig" rid="F22">, 22</xref></tp:nomenclature><tp:treatment-sec sec-type="Material"><title>Material.</title><p>Holotype ♂, paratypes 8♂ and 20♀ (SCUM), CHINA, Chongqing: Wulong County, Tudi Town, Tiansheng Village, Xiaodong Cave, <named-content xmlns:xlink="http://www.w3.org/1999/xlink" content-type="dwc:verbatimCoordinates" xlink:type="simple">29°31.853'N, 107°50.817'E</named-content>, elevation ca. 1050 m, 17 October 2010, Liang Dou and Yucheng Lin leg.</p></tp:treatment-sec><tp:treatment-sec sec-type="Etymology"><title>Etymology.</title><p>The specific name refers to the type locality; adjective.</p><!--PageBreak--></tp:treatment-sec><tp:treatment-sec sec-type="Diagnosis"><title>Diagnosis.</title><p>This new species is similar to <italic><tp:taxon-name>Singaporemma bifurcata</tp:taxon-name></italic> Lin &amp; Li, 2010 (see Lin &amp; Li 2010: figs 29–37) but the male can be distinguished by the base of embolus (<xref ref-type="fig" rid="F8">Figs 8A–C</xref>, <xref ref-type="fig" rid="F17">17A–C</xref>), the flexible embolic end (<xref ref-type="fig" rid="F8">Figs 8D–F</xref>, <xref ref-type="fig" rid="F17">17D–E</xref>), and the long oval palpal bulb (<xref ref-type="fig" rid="F8">Figs 8A–B</xref>, <xref ref-type="fig" rid="F17">17A–B</xref>). The females are distinguished by the “Ω”-shaped inner vulval plate, and the long central process (<xref ref-type="fig" rid="F9">Figs 9C</xref>, <xref ref-type="fig" rid="F20">20B</xref>).</p></tp:treatment-sec><tp:treatment-sec sec-type="Description"><title>Description.</title><p><bold>Male</bold> (holotype). Coloration: body reddish-brown; legs yellowish-brown.</p><p>Measurements: total length 1.21; carapace 0.53 long, 0.45 wide, 0.44 high; abdomen 0.79 long, 0.60 wide, 0.54 high; clypeus 0.18 high; sternum 0.32 long, 0.32 wide. Length of legs: I 1.29 (0.41, 0.13, 0.30, 0.21, 0.23); II 1.16 (0.36, 0.13, 0.27, 0.20, 0.21); III 1.07 (0.32, 0.13, 0.23, 0.19, 0.21); IV 1.43 (0.43, 0.13, 0.36, 0.25, 0.26).</p><p>Carapace (<xref ref-type="fig" rid="F7">Figs 7A–B, G and E</xref>) finely reticulated, margin rugose; eyes with black base; cephalic part flat, covered with long setae; clypeus sharply sloping anteriorly; sternum reticulated, marginally rugose. Legs: cuticle striated; all tibiae with 3 trichobothria and all metatarsi with a trichobothrium.</p><fig id="F7" position="float" orientation="portrait"><label>Figure 7.</label><caption><p><italic><tp:taxon-name>Singaporemma wulongensis</tp:taxon-name></italic> sp. n., male holotype (<bold>A–B, E, G</bold>) and female paratype (<bold>C–D, F, H</bold>). <bold>A–F</bold> Habitus <bold>G–H</bold> Prosoma. <bold>A, C</bold> dorsal view <bold>B, D</bold> ventral view <bold>E, F</bold> lateral view <bold>G, H</bold> anterior view.</p></caption><graphic xmlns:xlink="http://www.w3.org/1999/xlink" xlink:href="zookeys-388-035-g007.jpg" position="float" orientation="portrait" xlink:type="simple"/></fig><p>Abdomen (<xref ref-type="fig" rid="F7">Figs 7A–B, E</xref>): dorsal scutum long, oval, covered with long setae, margin reticulated, center granulated; ventral scutum reticulated, margin rugose; lateral scutum I short, perigenital plate broad.</p><p>Palp (<xref ref-type="fig" rid="F8">Figs 8A–F</xref>; <xref ref-type="fig" rid="F17">17A–E</xref>): femoral cuticle granular, striated, approx. 3 times as long as patella; patella proximally narrow, distally wide; tibia short, swollen, 1.6 times as wide as femur; bulb egg-shaped, surface smooth; embolus long, strongly sclerotized, starting from subproximal-ventral 1/3 position of bulbous surface, and curved downwards (<xref ref-type="fig" rid="F8">Figs 8C</xref>; <xref ref-type="fig" rid="F17">17A, C</xref>); embolic tip flexuous, forked (<xref ref-type="fig" rid="F8">Figs 8D–F</xref>; <xref ref-type="fig" rid="F17">17D–E</xref>).</p><fig id="F8" position="float" orientation="portrait"><label>Figure 8.</label><caption><p><italic><tp:taxon-name>Singaporemma wulongensis</tp:taxon-name></italic> sp. n., male holotype. <bold>A, B</bold> Left palp <bold>C</bold> Bulb (KOH-treated) <bold>D–F</bold> Distal embolus. <bold>A, E</bold> prolateral view <bold>B, D</bold> retrolateral view <bold>C, F</bold> posterior view.</p></caption><graphic xmlns:xlink="http://www.w3.org/1999/xlink" xlink:href="zookeys-388-035-g008.jpg" position="float" orientation="portrait" xlink:type="simple"/></fig><p><bold>Female</bold> (paratype). Coloration: body slightly lighter than in male; legs yellowish-brown.</p><p>Measurement: total length 1.23; carapace 0.54 long, 0.43 wide, 0.41 high; abdomen 0.80 long, 0.63 wide, 0.59 high; clypeus 0.17 high; sternum 0.30 long, 0.31 wide. Length of legs: I 1.21 (0.38, 0.13, 0.29, 0.20, 0.21); II 1.11 (0.34, 0.13, 0.25, 0.18, 0.21); III 1.03 (0.30, 0.12, 0.22, 0.18, 0.21); IV 1.38 (0.42, 0.13, 0.34, 0.23, 0.25).</p><p>Carapace (<xref ref-type="fig" rid="F7">Figs 7C–D, F and H</xref>) as in male, except for clypeal area smooth. Legs: chaetotaxy as in male.</p><p>Abdomen (<xref ref-type="fig" rid="F7">Figs 7C–D, F</xref>; <xref ref-type="fig" rid="F9">9A</xref>): as in male, except for lighter coloration; lateral scutum I anteriorly short, not extending beyond the posterior rim of operculum; perigenital plate broad; postepigastral scutum curved, its posterior margin overlapped with anterior margin of preanal scutum; preanal scutum regularly rectangular, width equal to 2 times length, surface covered with serrated setae.</p><fig id="F9" position="float" orientation="portrait"><label>Figure 9.</label><caption><p><italic><tp:taxon-name>Singaporemma wulongensis</tp:taxon-name></italic> sp. n., female paratype. <bold>A</bold> Opisthosoma <bold>B</bold> Genital area (untreated) <bold>C</bold> Cleared vulva (KOH-treated). <bold>A, B</bold> ventral view <bold>C</bold> dorsal view. Abbrs.: <bold>CP</bold> central process; <bold>EP</bold> epigynal pit; <bold>IVP</bold> inner vulval plate; <bold>LH</bold> lateral horn; <bold>PA</bold> preanal plate; <bold>POG</bold> postgenital plate; <bold>SR</bold> seminal receptaculum; <bold>VD</bold> vulval duct; <bold>VS</bold> vulval stem.</p></caption><graphic xmlns:xlink="http://www.w3.org/1999/xlink" xlink:href="zookeys-388-035-g009.jpg" position="float" orientation="portrait" xlink:type="simple"/></fig><p>Genitalia (<xref ref-type="fig" rid="F9">Figs 9B–C</xref>; <xref ref-type="fig" rid="F20">20B</xref>): genital area smooth; epigynal folds absent, genital basal margin sclerotized (<xref ref-type="fig" rid="F9">Fig. 9B</xref>); epigynal pit small, oval, transverse; vulval stem absent; lateral horns contracted, supporting the base of vulval ducts; inner vulval plate “Ω”-shaped, slightly sclerotized, shorter and narrower than central process (<xref ref-type="fig" rid="F9">Figs 9C</xref>; <xref ref-type="fig" rid="F20">20B</xref>); central process large, translucent; vulval duct wide; spermathecae large, rugose. (<xref ref-type="fig" rid="F20">Fig. 20B</xref>).</p></tp:treatment-sec><tp:treatment-sec sec-type="Variation"><title>Variation.</title><p>Total length from 1.14 to 1.25 in males (n = 9) and from 1.16 to 1.30 in females (n = 20).</p></tp:treatment-sec><tp:treatment-sec sec-type="Distribution"><title>Distribution.</title><p>Known only from the type locality (<xref ref-type="fig" rid="F22">Fig. 22</xref>).</p><!--PageBreak--><!--PageBreak--><!--PageBreak--><!--PageBreak--></tp:treatment-sec><tp:treatment-sec><!--Section generated to contain objects referenced in tp:taxon-treatment.--><fig id="F17" position="float" orientation="portrait"><label>Figure 17.</label><caption><p><italic><tp:taxon-name>Singaporemma wulongensis</tp:taxon-name></italic> sp. n., male holotype. <bold>A, B</bold> Left palp <bold>C</bold> Bulb and spermic duct (lactic acid-treated) <bold>D, E</bold> Tip of embolus. <bold>A, E</bold> prolateral view <bold>B</bold> retrolateral view <bold>C, D</bold> posterior view.</p></caption><graphic xmlns:xlink="http://www.w3.org/1999/xlink" xlink:href="zookeys-388-035-g017.jpg" position="float" orientation="portrait" xlink:type="simple"/></fig><fig id="F20" position="float" orientation="portrait"><label>Figure 20.</label><caption><p><italic><tp:taxon-name>Singaporemma banxiaoensis</tp:taxon-name></italic> sp. n., female paratype (<bold>A</bold>) <italic><tp:taxon-name>Singaporemma wulongensis</tp:taxon-name></italic> sp. n., female paratype (<bold>B</bold>). <bold>A, B</bold> Cleared vulva (KOH-treated), dorsal view. Abbrs.: <bold>CP</bold> central process; <bold>DP</bold> dorsal plate; <bold>EP</bold> epigynal pit; <bold>IVP</bold> inner vulval plate; <bold>LH</bold> lateral horn; <bold>PA</bold> preanal plate; <bold>POG</bold> postgenital plate; <bold>SR</bold> seminal receptaculum; <bold>VD</bold> vulval duct; <bold>VS</bold> vulval stem.</p></caption><graphic xmlns:xlink="http://www.w3.org/1999/xlink" xlink:href="zookeys-388-035-g020.jpg" position="float" orientation="portrait" xlink:type="simple"/></fig><fig id="F22" position="float" orientation="portrait"><label>Figure 22.</label><caption><p>Distribution records of five new tetrablemmid species from China. <bold>1</bold> <italic><tp:taxon-name>Singaporemma banxiaoensis</tp:taxon-name></italic> sp. n. <bold>2</bold> <italic><tp:taxon-name>Singaporemma wulongensis</tp:taxon-name></italic> sp. n. <bold>3</bold> <italic><tp:taxon-name>Sinamma oxycera</tp:taxon-name></italic> gen. n. &amp; sp. n. <bold>4</bold> <italic><tp:taxon-name>Tetrablemma menglaensis</tp:taxon-name></italic> sp. n. <bold>5</bold> <italic><tp:taxon-name>Tetrablemma ziyaoensis</tp:taxon-name></italic> sp. n.</p></caption><graphic xmlns:xlink="http://www.w3.org/1999/xlink" xlink:href="zookeys-388-035-g022.jpg" position="float" orientation="portrait" xlink:type="simple"/></fig></tp:treatment-sec></tp:taxon-treatment>
