# Supplementary material for: New cave-dwelling armored spiders (Araneae, Tetrablemmidae) from Southwest China
Source: Zookeys. 2014 Mar 13;(388):35–67. doi: 10.3897/zookeys.388.5735 (PMC3978915; doi:10.3897/zookeys.388.5735)
Supplement: XML Treatment for Tetrablemma [file zookeys.388.5735-treatment6.xml]

<!DOCTYPE tp:taxon-treatment
  PUBLIC "-//TaxonX//DTD Taxonomic Treatment Publishing DTD v0 20100105//EN" "tax-treatment-NSO.dtd">
<tp:taxon-treatment xmlns:tp="http://www.plazi.org/taxpub"><tp:treatment-meta><mixed-citation publication-type="journal"><person-group><name><surname>Lin</surname><given-names>Yucheng</given-names></name><name><surname>Li</surname><given-names>Shuqiang</given-names></name></person-group><article-title>New cave-dwelling armored spiders (Araneae, Tetrablemmidae) from Southwest China</article-title><source>Zookeys</source><day>13</day><month>3</month><year>2014</year><volume>2014</volume><issue>388</issue><fpage>35</fpage><lpage>67</lpage><pub-id pub-id-type="doi">10.3897/zookeys.388.5735</pub-id></mixed-citation></tp:treatment-meta><tp:nomenclature><tp:taxon-name>
                        <tp:taxon-name-part taxon-name-part-type="genus">Tetrablemma</tp:taxon-name-part>
                        <object-id xmlns:xlink="http://www.w3.org/1999/xlink" xlink:type="simple">http://species-id.net/wiki/Tetrablemma</object-id>
                    </tp:taxon-name><tp:taxon-authority>O. P.-Cambridge, 1873</tp:taxon-authority></tp:nomenclature><tp:treatment-sec sec-type="Type species"><title>Type species.</title><p><italic><tp:taxon-name>Tetrablemma medioculatum</tp:taxon-name></italic> O. P.-Cambridge, 1873 from Sri Lanka.</p></tp:treatment-sec><tp:treatment-sec sec-type="Diagnosis"><title>Diagnosis.</title><p><italic><tp:taxon-name>Tetrablemma</tp:taxon-name></italic> is close to <italic><tp:taxon-name>Singalangia</tp:taxon-name></italic> Lehtinen, 1981 and <italic><tp:taxon-name>Rhinoblemma</tp:taxon-name></italic> Lehtinen, 1981. <italic><tp:taxon-name>Tetrablemma</tp:taxon-name></italic> is separated from <italic><tp:taxon-name>Singalangia</tp:taxon-name></italic> by largely different pattern of abdominal plates, by well developed lateral horns of vulva, and by lack of apomorphic modifications of the same type in sternum and epigynal area. It is separated from <italic><tp:taxon-name>Rhinoblemma</tp:taxon-name></italic> by different types of sexual dimorphism in the male clypeal area and chelicerae.</p></tp:treatment-sec><tp:treatment-sec sec-type="Distribution"><title>Distribution.</title><p>Twenty five species have previously been described from Angola, Western Australia, China, Flores, India, Laos, Micronesia, Myanmar, Nepal, St. Helena, Queensland, Samoa, Seychelles, Sri Lanka, Sulawesi, Sumatra, Trinidad, Victoria, and Vietnam, collected mainly from forest litter or caves.</p></tp:treatment-sec></tp:taxon-treatment>
