# Supplementary material for: New cave-dwelling armored spiders (Araneae, Tetrablemmidae) from Southwest China
Source: Zookeys. 2014 Mar 13;(388):35–67. doi: 10.3897/zookeys.388.5735 (PMC3978915; doi:10.3897/zookeys.388.5735)
Supplement: XML Treatment for Tetrablemma menglaensis [file zookeys.388.5735-treatment7.xml]

<!DOCTYPE tp:taxon-treatment
  PUBLIC "-//TaxonX//DTD Taxonomic Treatment Publishing DTD v0 20100105//EN" "tax-treatment-NSO.dtd">
<tp:taxon-treatment xmlns:tp="http://www.plazi.org/taxpub"><tp:treatment-meta><mixed-citation publication-type="journal"><person-group><name><surname>Lin</surname><given-names>Yucheng</given-names></name><name><surname>Li</surname><given-names>Shuqiang</given-names></name></person-group><article-title>New cave-dwelling armored spiders (Araneae, Tetrablemmidae) from Southwest China</article-title><source>Zookeys</source><day>13</day><month>3</month><year>2014</year><volume>2014</volume><issue>388</issue><fpage>35</fpage><lpage>67</lpage><pub-id pub-id-type="doi">10.3897/zookeys.388.5735</pub-id></mixed-citation></tp:treatment-meta><tp:nomenclature><tp:taxon-name>
                        <tp:taxon-name-part taxon-name-part-type="genus">Tetrablemma</tp:taxon-name-part>
                        <tp:taxon-name-part taxon-name-part-type="species">menglaensis</tp:taxon-name-part>
                        <object-id xmlns:xlink="http://www.w3.org/1999/xlink" content-type="zoobank" xlink:type="simple">http://zoobank.org/22DDEE3E-1084-45A3-9BE2-484281B16A9B</object-id>
                        <object-id xmlns:xlink="http://www.w3.org/1999/xlink" xlink:type="simple">http://species-id.net/wiki/Tetrablemma_menglaensis</object-id>
                    </tp:taxon-name><tp:taxon-status xmlns:xlink="http://www.w3.org/1999/xlink" xlink:type="simple">sp. n.</tp:taxon-status><xref ref-type="fig" rid="F10">Figs 10</xref><xref ref-type="fig" rid="F11">–</xref><xref ref-type="fig" rid="F12">12</xref><xref ref-type="fig" rid="F18">, 18C–D</xref><xref ref-type="fig" rid="F21">, 21</xref><xref ref-type="fig" rid="F22">, 22</xref></tp:nomenclature><tp:treatment-sec sec-type="Material"><title>Material.</title><p>Holotype ♂, paratypes 2♀ (SCUM), CHINA, Yunnan: Mengla County, Mengyuan Town, Chengzi Village, Yeniudong Scenery Spot, Yeniu 2<sup>#</sup> Cave, <named-content xmlns:xlink="http://www.w3.org/1999/xlink" content-type="dwc:verbatimCoordinates" xlink:type="simple">21°43.208'N, 101°23.294'E</named-content>, elevation ca. 760 m, 16 August 2011, Yucheng Lin and Guo Zheng leg.</p></tp:treatment-sec><tp:treatment-sec sec-type="Etymology"><title>Etymology.</title><p>The specific name refers to the type locality; adjective.</p></tp:treatment-sec><tp:treatment-sec sec-type="Diagnosis"><title>Diagnosis.</title><p>The male of this new species is similar to <italic><tp:taxon-name>Tetrablemma namkhan</tp:taxon-name></italic> Lin &amp; Li, 2012 (see <xref ref-type="bibr" rid="B8">Lin and Li 2012</xref>: figs 4A–G, 5A–C, 6A–C), <italic><tp:taxon-name>Tetrablemma loebli</tp:taxon-name></italic> Bourne, 1980 (see <xref ref-type="bibr" rid="B5">Lehtinen 1981</xref>: figs 219, 221, 223–224), <italic><tp:taxon-name>Tetrablemma marawula</tp:taxon-name></italic> Lehtinen, 1981 (see <xref ref-type="bibr" rid="B5">Lehtinen 1981</xref>: figs 255, 266), and <italic><tp:taxon-name>Tetrablemma brevidens</tp:taxon-name></italic> Tong &amp; Li, 2008 (see <xref ref-type="bibr" rid="B12">Tong and Li 2008</xref>: figs 5A, C, F–I), but can be distinguished by a forked cephalic tubercle (<xref ref-type="fig" rid="F10">Figs 10E, G</xref>), a crooked cheliceral horn (<xref ref-type="fig" rid="F10">Figs 10A–B, E</xref>), the swollen palpal tibia (<xref ref-type="fig" rid="F11">Figs 11B–C</xref>, <xref ref-type="fig" rid="F18">18C</xref>), the course of sperm duct, and the long-tongue shaped embolus (<xref ref-type="fig" rid="F11">Figs 11A</xref>, <xref ref-type="fig" rid="F18">18D</xref>). The female is similar to <italic><tp:taxon-name>Tetrablemma nandan</tp:taxon-name></italic> Lin &amp; Li, 2010 (see <xref ref-type="bibr" rid="B7">Lin and Li 2010</xref>: figs 46–49) and <italic><tp:taxon-name>Tetrablemma marawula</tp:taxon-name></italic> Lehtinen, 1981 (see <xref ref-type="bibr" rid="B5">Lehtinen 1981</xref>: figs 256, 283), but can be recognized by the narrow postepigastral scutum (<xref ref-type="fig" rid="F12">Figs 12A–B</xref>), the long S-shaped inner vulval plate (<xref ref-type="fig" rid="F12">Figs 12C–D</xref>, <xref ref-type="fig" rid="F21">21A–B</xref>), the absence of vulval dorsal plate, and the wide central process (<xref ref-type="fig" rid="F12">Figs 12D</xref>, <xref ref-type="fig" rid="F21">21B</xref>).</p></tp:treatment-sec><tp:treatment-sec sec-type="Description"><title>Description.</title><p><bold>Male</bold> (holotype). Coloration: body reddish-brown; legs yellowish-brown.</p><p>Measurements: total length 1.18; carapace 0.54 long, 0.46 wide, 0.36 high; abdomen 0.98 long, 0.63 wide, 0.52 high; clypeus 0.27 high. Sternum 0.31 long, 0.34 wide. Length of legs: I 1.27 (0.38, 0.14, 0.30, 0.21, 0.23); II 1.21 (0.38, 0.13, 0.29, 0.21, 0.22); III 1.11 (0.34, 0.11, 0.25, 0.20, 0.21); IV 1.40 (0.43, 0.11, 0.36, 0.26, 0.25).</p><p>Carapace (<xref ref-type="fig" rid="F10">Figs 10A, E and G</xref>) completely reticulate, margin rugose; ocular area with a short, bifurcate tubercle; clypeal area distinctly convex, margin rounded; cheli<!--PageBreak--><!--PageBreak--><!--PageBreak--><!--PageBreak-->ceral horn narrow, medially curved in dorsal view; sternum centrally reticulated, marginally sclerotized and rugose. Legs: cuticle sculptured; femur I slightly swollen; all tibiae with 2 trichobothria, and one on metatarsi I–IV; metatarsus I with two small lateral tubercles (<xref ref-type="fig" rid="F11">Figs 11D, E</xref>).</p><fig id="F10" position="float" orientation="portrait"><label>Figure 10.</label><caption><p><italic><tp:taxon-name>Tetrablemma menglaensis</tp:taxon-name></italic> sp. n., male holotype (<bold>A–B, E, G</bold>) and female paratype (<bold>C–D, F, H</bold>). <bold>A–F</bold> Habitus <bold>G, H</bold> Prosoma. <bold>A, C</bold> dorsal view <bold>B, D</bold> ventral view <bold>E, F</bold> lateral view <bold>G, H</bold> anterior view.</p></caption><graphic xmlns:xlink="http://www.w3.org/1999/xlink" xlink:href="zookeys-388-035-g010.jpg" position="float" orientation="portrait" xlink:type="simple"/></fig><p>Abdomen (<xref ref-type="fig" rid="F10">Figs 10A–B, E</xref>): dorsal scutum short, oval, finely granulated; ventral scuta reticulated and striated; lateral scutum I short; postepigastral scutum short, narrower than preanal scutum (<xref ref-type="fig" rid="F10">Fig. 10B</xref>).</p><p>Palp (<xref ref-type="fig" rid="F11">Figs 11A–C</xref>; <xref ref-type="fig" rid="F18">18C–D</xref>): femur slightly swollen, ventrally granulated; patella short, approx. as 1/2 long as femur; tibia smooth, swollen, approx. 2 times as wide as patella; bulb pyriform, smooth; embolus long, bent, strongly sclerotized; sperm duct visible through bulbal integument (<xref ref-type="fig" rid="F11">Figs 11A–C</xref>; <xref ref-type="fig" rid="F18">18C, D</xref>).</p><fig id="F11" position="float" orientation="portrait"><label>Figure 11.</label><caption><p><italic><tp:taxon-name>Tetrablemma menglaensis</tp:taxon-name></italic> sp. n., male holotype. <bold>A</bold> Embolus and sperm duct <bold>B, C</bold> Left palp <bold>D</bold> Left leg I <bold>E</bold> Left metatarsus I. <bold>A, B</bold> prolateral view <bold>C, D</bold> retrolateral view <bold>E</bold> anterior view.</p></caption><graphic xmlns:xlink="http://www.w3.org/1999/xlink" xlink:href="zookeys-388-035-g011.jpg" position="float" orientation="portrait" xlink:type="simple"/></fig><p><bold>Female</bold> (paratype). Coloration and modifications as in male, but cephalic tubercle and cheliceral horn absent.</p><p>Measurements: total length 1.27; carapace 0.58 long, 0.45 wide, 0.28 high; clypeus 0.19 high; sternum 0.32 long, 0.34 wide; abdomen 0.91 long, 0.68 wide, 0.50 high. Length of legs: I 1.29 (0.41, 0.13, 0.31, 0.21, 0.23); II 1.21 (0.38, 0.13, 0.29, 0.21, 0.22); III 1.12 (0.34, 0.12, 0.25, 0.20, 0.21); IV 1.47 (0.46, 0.13, 0.38, 0.27, 0.24).</p><p>Carapace (<xref ref-type="fig" rid="F10">Figs 10C, F and H</xref>): reticulation as in male; clypeal area nearly vertical anteriorly; cephalic part flat; cheliceral frontal surface with a small basal tubercle; sternum as in male. Legs: chaetotaxy and number of trichobothria as in male.</p><p>Abdomen (<xref ref-type="fig" rid="F10">Figs 10C–D, F</xref>; <xref ref-type="fig" rid="F12">12A</xref>): lateral scutum I anteriorly short, not extending beyond the posterior rim of operculum; postgenital plate straight, narrower than preanal scutum; preanal scutum wider than long, anterior margin rugose (<xref ref-type="fig" rid="F21">Fig. 21A</xref>), covered with serrated setae (<xref ref-type="fig" rid="F12">Fig. 12B</xref>).</p><fig id="F12" position="float" orientation="portrait"><label>Figure 12.</label><caption><p><italic><tp:taxon-name>Tetrablemma menglaensis</tp:taxon-name></italic> sp. n., female paratype. <bold>A</bold> Opisthosoma <bold>B</bold> Genital area (untreated) <bold>C, D</bold> Cleared vulva (KOH-treated). <bold>A, B</bold> ventral view <bold>C</bold> dorsal view <bold>D</bold> dorsal-lateral view. Abbrs.: <bold>CP</bold> central process; <bold>EF</bold> epigynal fold; <bold>EP</bold> epigynal pit; <bold>IVP</bold> inner vulval plate; <bold>LH</bold> lateral horn; <bold>PA</bold> preanal plate; <bold>POG</bold> postgenital plate; <bold>SR</bold> seminal receptaculum; <bold>VD</bold> vulval duct; <bold>VS</bold> vulval stem.</p></caption><graphic xmlns:xlink="http://www.w3.org/1999/xlink" xlink:href="zookeys-388-035-g012.jpg" position="float" orientation="portrait" xlink:type="simple"/></fig><p>Genitalia (<xref ref-type="fig" rid="F12">Figs 12B–D</xref>; <xref ref-type="fig" rid="F21">21A–B</xref>): epigynal folds laterally narrow, medially wide (<xref ref-type="fig" rid="F12">Fig. 12B</xref>); epigynal pit narrow, indistinct, separated with vulval stem and lateral horns; vulval stem strongly sclerotized (<xref ref-type="fig" rid="F12">Figs 12C</xref>; <xref ref-type="fig" rid="F21">21A</xref>); spermathecae rugose, membranous; lateral horns wide, strong, supporting the base of vulval ducts of seminal receptacle; inner vulval plate S-shaped, very long, at least 2 times longer than central process (<xref ref-type="fig" rid="F12">Figs 12D</xref>; <xref ref-type="fig" rid="F21">21B</xref>); central process wide, basally contracted (<xref ref-type="fig" rid="F21">Fig. 21B</xref>); vulval duct narrow, connected with lateral horn and spermathecae.</p></tp:treatment-sec><tp:treatment-sec sec-type="Distribution"><title>Distribution.</title><p>Known only from the type locality (<xref ref-type="fig" rid="F22">Fig. 22</xref>).</p></tp:treatment-sec><tp:treatment-sec><!--Section generated to contain objects referenced in tp:taxon-treatment.--><fig id="F18" position="float" orientation="portrait"><label>Figure 18.</label><caption><p><italic><tp:taxon-name>Tetrablemma ziyaoensis</tp:taxon-name></italic> sp. n., male holotype (<bold>A, B</bold>) <italic><tp:taxon-name>Tetrablemma menglaensis</tp:taxon-name></italic> sp. n., male holotype (<bold>C, D</bold>). <bold>A, C</bold> Left palp <bold>B, D</bold> Bulb and spermic duct (lactic acid-treated). <bold>A, C–D</bold> prolateral view <bold>B</bold> anterior view.</p></caption><graphic xmlns:xlink="http://www.w3.org/1999/xlink" xlink:href="zookeys-388-035-g018.jpg" position="float" orientation="portrait" xlink:type="simple"/></fig><fig id="F21" position="float" orientation="portrait"><label>Figure 21.</label><caption><p><italic><tp:taxon-name>Tetrablemma menglaensis</tp:taxon-name></italic> sp. n., female paratype. <bold>A, B</bold> Cleared vulva (KOH-treated) <bold>A</bold> dorsal view <bold>B</bold> dorsal-lateral view. Abbrs.: <bold>CP</bold> central process; <bold>EP</bold> epigynal pit; <bold>IVP</bold> inner vulval plate; <bold>LH</bold> lateral horn; <bold>PA</bold> preanal plate; <bold>POG</bold> postgenital plate; <bold>SR</bold> seminal receptaculum; <bold>VD</bold> vulval duct; <bold>VS</bold> vulval stem.</p></caption><graphic xmlns:xlink="http://www.w3.org/1999/xlink" xlink:href="zookeys-388-035-g021.jpg" position="float" orientation="portrait" xlink:type="simple"/></fig><fig id="F22" position="float" orientation="portrait"><label>Figure 22.</label><caption><p>Distribution records of five new tetrablemmid species from China. <bold>1</bold> <italic><tp:taxon-name>Singaporemma banxiaoensis</tp:taxon-name></italic> sp. n. <bold>2</bold> <italic><tp:taxon-name>Singaporemma wulongensis</tp:taxon-name></italic> sp. n. <bold>3</bold> <italic><tp:taxon-name>Sinamma oxycera</tp:taxon-name></italic> gen. n. &amp; sp. n. <bold>4</bold> <italic><tp:taxon-name>Tetrablemma menglaensis</tp:taxon-name></italic> sp. n. <bold>5</bold> <italic><tp:taxon-name>Tetrablemma ziyaoensis</tp:taxon-name></italic> sp. n.</p></caption><graphic xmlns:xlink="http://www.w3.org/1999/xlink" xlink:href="zookeys-388-035-g022.jpg" position="float" orientation="portrait" xlink:type="simple"/></fig></tp:treatment-sec><ref-list><ref id="B8"><mixed-citation xmlns:xlink="http://www.w3.org/1999/xlink" xlink:type="simple"><person-group><name name-style="western"><surname>Lin</surname><given-names>Y</given-names></name><name name-style="western"><surname>Li</surname><given-names>S</given-names></name></person-group> (<year>2012</year>) <article-title>Two new species of the family Tetrablemmidae (Araneae) from Laos and Malaysia.</article-title><source>Zootaxa</source><volume>3475</volume>: <fpage>55</fpage>-<lpage>64</lpage>.</mixed-citation></ref><ref id="B5"><mixed-citation xmlns:xlink="http://www.w3.org/1999/xlink" xlink:type="simple"><person-group><name name-style="western"><surname>Lehtinen</surname><given-names>PT</given-names></name></person-group> (<year>1981</year>) <article-title>Spiders of the Oriental-Australian region. III. Tetrablemmidae, with a world revision.</article-title><source>Acta Zoologica Fennica</source><volume>162</volume>: <fpage>1</fpage>-<lpage>151</lpage>.</mixed-citation></ref><ref id="B12"><mixed-citation xmlns:xlink="http://www.w3.org/1999/xlink" xlink:type="simple"><person-group><name name-style="western"><surname>Tong</surname><given-names>Y</given-names></name><name name-style="western"><surname>Li</surname><given-names>S</given-names></name></person-group> (<year>2008</year>) <article-title>Tetrablemmidae (Arachnida, Araneae), a spider family newly recorded from China.</article-title><source>Organisms Diversity &amp; Evolution</source><volume>8</volume>: <fpage>84</fpage>-<lpage>98</lpage>. doi: <ext-link ext-link-type="doi" xlink:href="10.1016/j.ode.2007.01.002" xlink:type="simple">10.1016/j.ode.2007.01.002</ext-link></mixed-citation></ref><ref id="B7"><mixed-citation xmlns:xlink="http://www.w3.org/1999/xlink" xlink:type="simple"><person-group><name name-style="western"><surname>Lin</surname><given-names>Y</given-names></name><name name-style="western"><surname>Li</surname><given-names>S</given-names></name></person-group> (<year>2010</year>) <article-title>New armored spiders of the family Tetrablemmidae from China.</article-title><source>Zootaxa</source><volume>2440</volume>: <fpage>18</fpage>-<lpage>32</lpage>.</mixed-citation></ref></ref-list></tp:taxon-treatment>
