# Supplementary material for: New cave-dwelling armored spiders (Araneae, Tetrablemmidae) from Southwest China
Source: Zookeys. 2014 Mar 13;(388):35–67. doi: 10.3897/zookeys.388.5735 (PMC3978915; doi:10.3897/zookeys.388.5735)
Supplement: XML Treatment for Tetrablemma ziyaoensis [file zookeys.388.5735-treatment8.xml]

<!DOCTYPE tp:taxon-treatment
  PUBLIC "-//TaxonX//DTD Taxonomic Treatment Publishing DTD v0 20100105//EN" "tax-treatment-NSO.dtd">
<tp:taxon-treatment xmlns:tp="http://www.plazi.org/taxpub"><tp:treatment-meta><mixed-citation publication-type="journal"><person-group><name><surname>Lin</surname><given-names>Yucheng</given-names></name><name><surname>Li</surname><given-names>Shuqiang</given-names></name></person-group><article-title>New cave-dwelling armored spiders (Araneae, Tetrablemmidae) from Southwest China</article-title><source>Zookeys</source><day>13</day><month>3</month><year>2014</year><volume>2014</volume><issue>388</issue><fpage>35</fpage><lpage>67</lpage><pub-id pub-id-type="doi">10.3897/zookeys.388.5735</pub-id></mixed-citation></tp:treatment-meta><tp:nomenclature><tp:taxon-name>
                        <tp:taxon-name-part taxon-name-part-type="genus">Tetrablemma</tp:taxon-name-part>
                        <tp:taxon-name-part taxon-name-part-type="species">ziyaoensis</tp:taxon-name-part>
                        <object-id xmlns:xlink="http://www.w3.org/1999/xlink" content-type="zoobank" xlink:type="simple">http://zoobank.org/38AA57F1-7F11-46A4-A2AA-6A259B2A52D5</object-id>
                        <object-id xmlns:xlink="http://www.w3.org/1999/xlink" xlink:type="simple">http://species-id.net/wiki/Tetrablemma_ziyaoensis</object-id>
                    </tp:taxon-name><tp:taxon-status xmlns:xlink="http://www.w3.org/1999/xlink" xlink:type="simple">sp. n.</tp:taxon-status><xref ref-type="fig" rid="F13">Figs 13</xref><xref ref-type="fig" rid="F14">–</xref><xref ref-type="fig" rid="F15">15</xref><xref ref-type="fig" rid="F18">, 18A–B</xref><xref ref-type="fig" rid="F19">, 19A</xref><xref ref-type="fig" rid="F22">, 22</xref></tp:nomenclature><tp:treatment-sec sec-type="Material"><title>Material.</title><p>Holotype ♂, paratypes 1♂ and 1♀ (IZCAS), CHINA, Guangxi: Chongzuo City, Fusui County, Dongmen Town, Ziyao Village, Yinhe Cave, <named-content xmlns:xlink="http://www.w3.org/1999/xlink" content-type="dwc:verbatimCoordinates" xlink:type="simple">22°19.763'N, 107°47.526'E</named-content>, elevation ca. 154 m, 13 July 2011, Xiaoxiao Wang leg.</p></tp:treatment-sec><tp:treatment-sec sec-type="Etymology"><title>Etymology.</title><p>The specific name refers to the type locality; adjective.</p><!--PageBreak--></tp:treatment-sec><tp:treatment-sec sec-type="Diagnosis"><title>Diagnosis.</title><p>This new species is similar to <italic><tp:taxon-name>Tetrablemma thamin</tp:taxon-name></italic> Labarque &amp; Grismado, 2009 (see <xref ref-type="bibr" rid="B4">Labarque and Grismado 2009</xref>: figs 1–4, 6–11), <italic><tp:taxon-name>Tetrablemma marawula</tp:taxon-name></italic> (see <xref ref-type="bibr" rid="B5">Lehtinen 1981</xref>: 61, figs 255–256, 266, 281), and <italic><tp:taxon-name>Tetrablemma manggarai</tp:taxon-name></italic> Lehtinen, 1981 (see <xref ref-type="bibr" rid="B5">Lehtinen 1981</xref>: 61, figs 259–260, 269, 282a, 287), but males can be distinguished by the tapering cheliceral horn, the no swollen palpal tibia, the deflective pear-shape bulb (<xref ref-type="fig" rid="F14">Figs 14C, D</xref>) and the medial forked embolus (<xref ref-type="fig" rid="F14">Figs 14A, B</xref>, <xref ref-type="fig" rid="F18">18B</xref> vs. <xref ref-type="bibr" rid="B4">Labarque and Grismado 2009</xref>: figs 1, 3, but not forked in <italic><tp:taxon-name>Tetrablemma marawula</tp:taxon-name></italic> and <italic><tp:taxon-name>Tetrablemma manggarai</tp:taxon-name></italic>). Females differ by the presence of a triangular dorsal plate (absent in <italic><tp:taxon-name>Tetrablemma thamin</tp:taxon-name></italic>, <italic><tp:taxon-name>Tetrablemma marawula</tp:taxon-name></italic> and <italic><tp:taxon-name>Tetrablemma manggarai</tp:taxon-name></italic>), the basally contracted central plate, the wide postepigastral scutum, and the presence of a long and distinct anterior fold on the preanal scutum (<xref ref-type="fig" rid="F15">Figs 15B, C</xref>; <xref ref-type="fig" rid="F19">19A</xref>) (absent in <italic><tp:taxon-name>Tetrablemma thamin</tp:taxon-name></italic> and <italic><tp:taxon-name>Tetrablemma marawula</tp:taxon-name></italic>, unknown in <italic><tp:taxon-name>Tetrablemma manggarai</tp:taxon-name></italic>).</p></tp:treatment-sec><tp:treatment-sec sec-type="Diagnosis"><p><bold>Description. Male</bold> (holotype). Coloration: body yellowish-brown; legs light brown.</p><p>Measurements: total length 1.13; carapace 0.50 long, 0.39 wide, 0.26 high; abdomen 0.75 long, 0.55 wide, 0.44 high; clypeus 0.26 high; sternum 0.29 long, 0.30 wide. Length of legs: I 1.29 (0.41, 0.13, 0.30, 0.22, 0.23); II 1.18 (0.38, 0.11, 0.27, 0.21, 0.22); III 1.07 (0.32, 0.11, 0.23, 0.20, 0.21); IV 1.47 (0.45, 0.13, 0.38, 0.29, 0.24).</p><p>Carapace (<xref ref-type="fig" rid="F13">Figs 13A–B, E and G</xref>): most of surface reticulated, marginally rugose; ocular area slightly raised, located at center, with two long setae between PLEs; clypeal area distinctly convex, margin rounded; cheliceral horn thin, sharp, distally curved; sternum finely reticulated, strongly sclerotized at margin. Legs: cuticle striated and granular; femur I not swollen; tibiae I–III with 3 trichobothria, 4 on tibia IV, and metatarsi I–IV with one trichobothrium.</p><fig id="F13" position="float" orientation="portrait"><label>Figure 13.</label><caption><p><italic><tp:taxon-name>Tetrablemma ziyaoensis</tp:taxon-name></italic> sp. n., male holotype (<bold>A–B, E, G</bold>) and female paratype (<bold>C–D, F, H</bold>). <bold>A–F</bold> Habitus <bold>G, H</bold> Prosoma. <bold>A, C</bold> dorsal view <bold>B, D</bold> ventral view <bold>E, F</bold> lateral view <bold>G, H</bold> anterior view.</p></caption><graphic xmlns:xlink="http://www.w3.org/1999/xlink" xlink:href="zookeys-388-035-g013.jpg" position="float" orientation="portrait" xlink:type="simple"/></fig><p>Abdomen (<xref ref-type="fig" rid="F13">Figs 13A–B, E</xref>): dorsal scutum short, oval, slightly granulated; ventral episgastric scutum centrally reticulated, laterally striated; lateral scutum I short; postepigastral scutum narrow, approximate 1/2 times width of preanal scutum, but same length.</p><p>Palp (<xref ref-type="fig" rid="F14">Figs 14A–D</xref>; <xref ref-type="fig" rid="F18">18A–B</xref>): femur ventrally granulated (<xref ref-type="fig" rid="F14">Figs 14C, D</xref>); tibia smooth, not swollen, approx. as long as 2/3 times femur; bulb deflective pear-shape, smooth; embolus long, needle-like, slightly sclerotized, medially forked (<xref ref-type="fig" rid="F14">Figs 14A, B</xref>; <xref ref-type="fig" rid="F18">18B</xref>).</p><fig id="F14" position="float" orientation="portrait"><label>Figure 14.</label><caption><p><italic><tp:taxon-name>Tetrablemma ziyaoensis</tp:taxon-name></italic> sp. n., male holotype. <bold>A</bold> Bulb <bold>B</bold> Embolus and spermic duct<bold>C, D</bold> Left palp. <bold>A, B</bold> anterior view <bold>C</bold> prolateral view <bold>D</bold> retrolateral view.</p></caption><graphic xmlns:xlink="http://www.w3.org/1999/xlink" xlink:href="zookeys-388-035-g014.jpg" position="float" orientation="portrait" xlink:type="simple"/></fig><p><bold>Female</bold> (paratype). Coloration as in male.</p><p>Measurements: total length 1.21; carapace 0.54 long, 0.41 wide, 0.23 high; abdomen 0.84 long, 0.63 wide, 0.45 high; clypeus 0.16 high; sternum 0.30 long, 0.31 wide. Length of legs: I 1.36 (0.45, 0.13, 0.30, 0.23, 0.25); II 1.25 (0.39, 0.12, 0.28, 0.22, 0.24); III 1.13 (0.32, 0.13, 0.23, 0.21, 0.23); IV 1.54 (0.47, 0.13, 0.39, 0.29, 0.25).</p><p>Carapace (<xref ref-type="fig" rid="F13">Figs 13C–D, F and H</xref>): cephalic part flat, smooth; ocular area anterior; clypeal area smooth, anteriorly upright; thoracic area reticulated; chelicerae with a small baso-lateral tubercle; sternum reticulated, covered with sparse setae. Legs: chaetotaxy and number of trichobothria as in male.</p><p>Abdomen (<xref ref-type="fig" rid="F13">Figs 13C–D, F</xref>; <xref ref-type="fig" rid="F15">15A</xref>): lateral scutum I anteriorly long, extending beyond the anterior rim of operculum; ventral episgastric scutum reticulated, laterally rugose; postepigastral scutum straight, medially narrow, laterally wide, as wide as preanal scutum; preanal scutum long oval, covered with serrated setae, a distinct furrow near anterior margin (<xref ref-type="fig" rid="F15">Fig. 15B</xref>).</p><fig id="F15" position="float" orientation="portrait"><label>Figure 15.</label><caption><p><italic><tp:taxon-name>Tetrablemma ziyaoensis</tp:taxon-name></italic> sp. n., female paratype. <bold>A</bold> Opisthosoma <bold>B</bold> Genital area (untreated) <bold>C</bold> Cleared vulva (KOH-treated). <bold>A, B</bold> ventral view <bold>C</bold> dorsal view. Abbrs.: <bold>CP</bold> central process; <bold>EF</bold> epigynal fold; <bold>EP</bold> epigynal pit; <bold>IVP</bold> inner vulval plate; <bold>LH</bold> lateral horn; <bold>PA</bold> preanal plate; <bold>PEG</bold> perigenital plate; <bold>POG</bold> postgenital plate; <bold>SR</bold> seminal receptaculum; <bold>VD</bold> vulval duct; <bold>VS</bold> vulval stem.</p></caption><graphic xmlns:xlink="http://www.w3.org/1999/xlink" xlink:href="zookeys-388-035-g015.jpg" position="float" orientation="portrait" xlink:type="simple"/></fig><!--PageBreak--><!--PageBreak--><!--PageBreak--><!--PageBreak--><!--PageBreak--><!--PageBreak--><!--PageBreak--><!--PageBreak--><!--PageBreak--><!--PageBreak--><p>Genitalia (<xref ref-type="fig" rid="F15">Figs 15B–C</xref>; <xref ref-type="fig" rid="F19">19A</xref>): epigynal fold wide (<xref ref-type="fig" rid="F15">Fig. 15B</xref>), epigynal pit small, rift-shaped; vulval stem wide “V”-shaped, strongly sclerotized; lateral horns slightly sclerotized, supporting the base of vulval ducts of spermathecae; dorsal plate broad, triangular, distal margin extending to form a long inner vulval plate; inner vulval plate narrow, slightly sclerotized, longer than central process (<xref ref-type="fig" rid="F15">Figs 15C</xref>; <xref ref-type="fig" rid="F19">19A</xref>); central process contracted at base (<xref ref-type="fig" rid="F19">Fig. 19A</xref>).</p></tp:treatment-sec><tp:treatment-sec sec-type="Distribution"><title>Distribution.</title><p>Known only from the type locality (<xref ref-type="fig" rid="F22">Fig. 22</xref>).</p><fig id="F16" position="float" orientation="portrait"><label>Figure 16.</label><caption><p><italic><tp:taxon-name>Sinamma oxycera</tp:taxon-name></italic> gen. n. &amp; sp. n., male holotype (<bold>A, B</bold>) <italic><tp:taxon-name>Singaporemma banxiaoensis</tp:taxon-name></italic> sp. n., male holotype (<bold>C, D</bold>). <bold>A, C</bold> Left palp <bold>B, D</bold> Bulb and spermic duct (lactic acid-treated). <bold>A, C–D</bold> prolateral view <bold>B</bold> anterior view.</p></caption><graphic xmlns:xlink="http://www.w3.org/1999/xlink" xlink:href="zookeys-388-035-g016.jpg" position="float" orientation="portrait" xlink:type="simple"/></fig><fig id="F17" position="float" orientation="portrait"><label>Figure 17.</label><caption><p><italic><tp:taxon-name>Singaporemma wulongensis</tp:taxon-name></italic> sp. n., male holotype. <bold>A, B</bold> Left palp <bold>C</bold> Bulb and spermic duct (lactic acid-treated) <bold>D, E</bold> Tip of embolus. <bold>A, E</bold> prolateral view <bold>B</bold> retrolateral view <bold>C, D</bold> posterior view.</p></caption><graphic xmlns:xlink="http://www.w3.org/1999/xlink" xlink:href="zookeys-388-035-g017.jpg" position="float" orientation="portrait" xlink:type="simple"/></fig><fig id="F18" position="float" orientation="portrait"><label>Figure 18.</label><caption><p><italic><tp:taxon-name>Tetrablemma ziyaoensis</tp:taxon-name></italic> sp. n., male holotype (<bold>A, B</bold>) <italic><tp:taxon-name>Tetrablemma menglaensis</tp:taxon-name></italic> sp. n., male holotype (<bold>C, D</bold>). <bold>A, C</bold> Left palp <bold>B, D</bold> Bulb and spermic duct (lactic acid-treated). <bold>A, C–D</bold> prolateral view <bold>B</bold> anterior view.</p></caption><graphic xmlns:xlink="http://www.w3.org/1999/xlink" xlink:href="zookeys-388-035-g018.jpg" position="float" orientation="portrait" xlink:type="simple"/></fig><fig id="F19" position="float" orientation="portrait"><label>Figure 19.</label><caption><p><italic><tp:taxon-name>Tetrablemma ziyaoensis</tp:taxon-name></italic> sp. n., female paratype (<bold>A</bold>) <italic><tp:taxon-name>Sinamma oxycera</tp:taxon-name></italic> gen. n. &amp; sp. n., female paratype (<bold>B</bold>). <bold>A, B</bold> Cleared vulva (KOH-treated), dorsal view. Abbrs.: <bold>CP</bold> central process; <bold>DP</bold> dorsal plate; <bold>EP</bold> epigynal pit; <bold>IVP</bold> inner vulval plate; <bold>LH</bold> lateral horn; <bold>PA</bold> preanal plate; <bold>PEG</bold> perigenital plate; <bold>POG</bold> postgenital plate; <bold>SR</bold> seminal receptaculum; <bold>VD</bold> vulval duct; <bold>VS</bold> vulval stem.</p></caption><graphic xmlns:xlink="http://www.w3.org/1999/xlink" xlink:href="zookeys-388-035-g019.jpg" position="float" orientation="portrait" xlink:type="simple"/></fig><fig id="F20" position="float" orientation="portrait"><label>Figure 20.</label><caption><p><italic><tp:taxon-name>Singaporemma banxiaoensis</tp:taxon-name></italic> sp. n., female paratype (<bold>A</bold>) <italic><tp:taxon-name>Singaporemma wulongensis</tp:taxon-name></italic> sp. n., female paratype (<bold>B</bold>). <bold>A, B</bold> Cleared vulva (KOH-treated), dorsal view. Abbrs.: <bold>CP</bold> central process; <bold>DP</bold> dorsal plate; <bold>EP</bold> epigynal pit; <bold>IVP</bold> inner vulval plate; <bold>LH</bold> lateral horn; <bold>PA</bold> preanal plate; <bold>POG</bold> postgenital plate; <bold>SR</bold> seminal receptaculum; <bold>VD</bold> vulval duct; <bold>VS</bold> vulval stem.</p></caption><graphic xmlns:xlink="http://www.w3.org/1999/xlink" xlink:href="zookeys-388-035-g020.jpg" position="float" orientation="portrait" xlink:type="simple"/></fig><fig id="F21" position="float" orientation="portrait"><label>Figure 21.</label><caption><p><italic><tp:taxon-name>Tetrablemma menglaensis</tp:taxon-name></italic> sp. n., female paratype. <bold>A, B</bold> Cleared vulva (KOH-treated) <bold>A</bold> dorsal view <bold>B</bold> dorsal-lateral view. Abbrs.: <bold>CP</bold> central process; <bold>EP</bold> epigynal pit; <bold>IVP</bold> inner vulval plate; <bold>LH</bold> lateral horn; <bold>PA</bold> preanal plate; <bold>POG</bold> postgenital plate; <bold>SR</bold> seminal receptaculum; <bold>VD</bold> vulval duct; <bold>VS</bold> vulval stem.</p></caption><graphic xmlns:xlink="http://www.w3.org/1999/xlink" xlink:href="zookeys-388-035-g021.jpg" position="float" orientation="portrait" xlink:type="simple"/></fig><fig id="F22" position="float" orientation="portrait"><label>Figure 22.</label><caption><p>Distribution records of five new tetrablemmid species from China. <bold>1</bold> <italic><tp:taxon-name>Singaporemma banxiaoensis</tp:taxon-name></italic> sp. n. <bold>2</bold> <italic><tp:taxon-name>Singaporemma wulongensis</tp:taxon-name></italic> sp. n. <bold>3</bold> <italic><tp:taxon-name>Sinamma oxycera</tp:taxon-name></italic> gen. n. &amp; sp. n. <bold>4</bold> <italic><tp:taxon-name>Tetrablemma menglaensis</tp:taxon-name></italic> sp. n. <bold>5</bold> <italic><tp:taxon-name>Tetrablemma ziyaoensis</tp:taxon-name></italic> sp. n.</p></caption><graphic xmlns:xlink="http://www.w3.org/1999/xlink" xlink:href="zookeys-388-035-g022.jpg" position="float" orientation="portrait" xlink:type="simple"/></fig></tp:treatment-sec><ref-list><ref id="B4"><mixed-citation xmlns:xlink="http://www.w3.org/1999/xlink" xlink:type="simple"><person-group><name name-style="western"><surname>Labarque</surname><given-names>FM</given-names></name><name name-style="western"><surname>Grismado</surname><given-names>CJ</given-names></name></person-group> (<year>2009</year>) <article-title>Description of a new species of armored spider from Myanmar (Araneae: Tetrablemmidae).</article-title><source>Zootaxa</source><volume>2143</volume>: <fpage>55</fpage>-<lpage>58</lpage>.</mixed-citation></ref><ref id="B5"><mixed-citation xmlns:xlink="http://www.w3.org/1999/xlink" xlink:type="simple"><person-group><name name-style="western"><surname>Lehtinen</surname><given-names>PT</given-names></name></person-group> (<year>1981</year>) <article-title>Spiders of the Oriental-Australian region. III. Tetrablemmidae, with a world revision.</article-title><source>Acta Zoologica Fennica</source><volume>162</volume>: <fpage>1</fpage>-<lpage>151</lpage>.</mixed-citation></ref></ref-list></tp:taxon-treatment>
